# Supplementary material for: The Relationship between Perceptions and Objective Measures of Greenness
Source: Int J Environ Res Public Health. 2022 Dec 6;19(23):16317. doi: 10.3390/ijerph192316317 (PMC9736070; doi:10.3390/ijerph192316317)
Supplement: Supplementary file 1 [file ijerph-19-16317-s001.zip]

Archive with 1 entries (1 files):
- ijerph-2024923-supplementary.pdf
